# Supplementary material for: Two Newly Isolated Enterobacter-Specific Bacteriophages: Biological Properties and Stability Studies
Source: Viruses. 2022 Jul 12;14(7):1518. doi: 10.3390/v14071518 (PMC9319786; doi:10.3390/v14071518)
Supplement: Supplementary file 1 [file viruses-14-01518-s001.zip]

Archive with 1 entries (1 files):
- viruses-1788978-supplementary.pdf
